# Supplementary material for: Accelerated Aging Effect on Mechanical Properties of Common 3D-Printing Polymers
Source: Polymers (Basel). 2021 Nov 26;13(23):4132. doi: 10.3390/polym13234132 (PMC8659210; doi:10.3390/polym13234132)
Supplement: Supplementary file 1 [file polymers-13-04132-s001.zip]

Archive with 1 entries (1 files):
- polymers-1467727-supplementary.pdf
